# Supplementary material for: Effect of photobiomodulation therapy on neuronal injuries by ouabain: the regulation of Na, K-ATPase; Src; and mitogen-activated protein kinase signaling pathway
Source: BMC Neurosci. 2019 Apr 26;20:19. doi: 10.1186/s12868-019-0499-3 (PMC6486688; doi:10.1186/s12868-019-0499-3)
Supplement: Supplementary file 5 — Additional file 5. The raw data of Na, K-ATPase activity analysis in Fig. 4a, b. [file 12868_2019_499_MOESM5_ESM.txt]

Parameter
Table Analyzed	ATPase
One-way analysis of variance
P value	< 0.0001
P value summary	***
Are means signif. different? (P < 0.05)	Yes
Number of groups	7
F	8.688
R square	0.6506
Bartlett's test for equal variances
Bartlett's statistic (corrected)	5.989
P value	0.4245
P value summary	ns
Do the variances differ signif. (P < 0.05)	No
ANOVA Table	SS	df	MS
Treatment (between columns)	50.26	6	8.376
Residual (within columns)	26.99	28	0.9641
Total	77.25	34
Tukey's Multiple Comparison Test	Mean Diff.	q	Significant? P < 0.05?	Summary	95% CI of diff
Column A vs Column B	3.368	7.670	Yes	***	1.397 to 5.339
Column A vs Column C	3.160	7.196	Yes	***	1.189 to 5.131
Column A vs Column D	2.406	5.479	Yes	**	0.4345 to 4.377
Column A vs Column E	0.7460	1.699	No	ns	-1.225 to 2.717
Column A vs Column F	2.640	6.012	Yes	**	0.6685 to 4.611
Column A vs Column G	2.960	6.741	Yes	***	0.9885 to 4.931
Column B vs Column C	-0.2080	0.4737	No	ns	-2.179 to 1.763
Column B vs Column D	-0.9620	2.191	No	ns	-2.933 to 1.009
Column B vs Column E	-2.622	5.971	Yes	**	-4.593 to -0.6505
Column B vs Column F	-0.7280	1.658	No	ns	-2.699 to 1.243
Column B vs Column G	-0.4080	0.9291	No	ns	-2.379 to 1.563
Column C vs Column D	-0.7540	1.717	No	ns	-2.725 to 1.217
Column C vs Column E	-2.414	5.497	Yes	**	-4.385 to -0.4425
Column C vs Column F	-0.5200	1.184	No	ns	-2.491 to 1.451
Column C vs Column G	-0.2000	0.4555	No	ns	-2.171 to 1.771
Column D vs Column E	-1.660	3.780	No	ns	-3.631 to 0.3115
Column D vs Column F	0.2340	0.5329	No	ns	-1.737 to 2.205
Column D vs Column G	0.5540	1.262	No	ns	-1.417 to 2.525
Column E vs Column F	1.894	4.313	No	ns	-0.07747 to 3.865
Column E vs Column G	2.214	5.042	Yes	*	0.2425 to 4.185
Column F vs Column G	0.3200	0.7287	No	ns	-1.651 to 2.291
