# Supplementary material for: Effect of photobiomodulation therapy on neuronal injuries by ouabain: the regulation of Na, K-ATPase; Src; and mitogen-activated protein kinase signaling pathway
Source: BMC Neurosci. 2019 Apr 26;20:19. doi: 10.1186/s12868-019-0499-3 (PMC6486688; doi:10.1186/s12868-019-0499-3)
Supplement: Supplementary file 6 — Additional file 6. The raw data of ADP/ATP ratio analysis in Fig. 4c, d. [file 12868_2019_499_MOESM6_ESM.txt]

Parameter
Table Analyzed	ADP/ATP
One-way analysis of variance
P value	< 0.0001
P value summary	***
Are means signif. different? (P < 0.05)	Yes
Number of groups	7
F	43.39
R square	0.9029
Bartlett's test for equal variances
Bartlett's statistic (corrected)	4.883
P value	0.5589
P value summary	ns
Do the variances differ signif. (P < 0.05)	No
ANOVA Table	SS	df	MS
Treatment (between columns)	1.108	6	0.1846
Residual (within columns)	0.1192	28	0.004256
Total	1.227	34
Tukey's Multiple Comparison Test	Mean Diff.	q	Significant? P < 0.05?	Summary	95% CI of diff
Column A vs Column B	0.5346	18.32	Yes	***	0.4036 to 0.6656
Column A vs Column C	0.4452	15.26	Yes	***	0.3142 to 0.5762
Column A vs Column D	0.3702	12.69	Yes	***	0.2392 to 0.5012
Column A vs Column E	0.2938	10.07	Yes	***	0.1628 to 0.4248
Column A vs Column F	0.3988	13.67	Yes	***	0.2678 to 0.5298
Column A vs Column G	0.5832	19.99	Yes	***	0.4522 to 0.7142
Column B vs Column C	-0.08940	3.064	No	ns	-0.2204 to 0.04158
Column B vs Column D	-0.1644	5.635	Yes	**	-0.2954 to -0.03342
Column B vs Column E	-0.2408	8.254	Yes	***	-0.3718 to -0.1098
Column B vs Column F	-0.1358	4.655	Yes	*	-0.2668 to -0.004820
Column B vs Column G	0.04860	1.666	No	ns	-0.08238 to 0.1796
Column C vs Column D	-0.07500	2.571	No	ns	-0.2060 to 0.05598
Column C vs Column E	-0.1514	5.190	Yes	*	-0.2824 to -0.02042
Column C vs Column F	-0.04640	1.590	No	ns	-0.1774 to 0.08458
Column C vs Column G	0.1380	4.730	Yes	*	0.007020 to 0.2690
Column D vs Column E	-0.07640	2.619	No	ns	-0.2074 to 0.05458
Column D vs Column F	0.02860	0.9803	No	ns	-0.1024 to 0.1596
Column D vs Column G	0.2130	7.301	Yes	***	0.08202 to 0.3440
Column E vs Column F	0.1050	3.599	No	ns	-0.02598 to 0.2360
Column E vs Column G	0.2894	9.920	Yes	***	0.1584 to 0.4204
Column F vs Column G	0.1844	6.321	Yes	**	0.05342 to 0.3154
